# Supplementary material for: Portable and accurate diagnostics for COVID-19: Combined use of the miniPCR thermocycler and a well-plate reader for SARS-CoV-2 virus detection
Source: PLoS One. 2020 Aug 13;15(8):e0237418. doi: 10.1371/journal.pone.0237418 (PMC7425953; doi:10.1371/journal.pone.0237418)
Supplement: S1 File — (XLSX) [file pone.0237418.s001.xlsx]

## Sheet: Concentracion
											Portable and accurate diagnostics for COVID-19: Combined use of the miniPCR thermocycler and a well-plate reader for SARS-CoV-2 virus detection
											Everardo González-González, Grissel Trujillo-de Santiago, Itzel Montserrat Lara-Mayorga, Sergio Omar Martínez-Chapa, Mario Moisés Alvarez*
															N1
										Copies		ln copies	RFU	Desv
N1	Copies	2x105	4x104	1x104	2.5x103	625	Negative			Negative	0	#NUM!	574.333	15.5671	0.0271046
	R1	1457	1191	1227	1196	1029	558			625	625	6.43775	1043	15.0997	0.0144772
	R2	1512	1301	1178	1166	1041	589			2.5x103	2500	7.82405	1180	15.0997	0.0127963
	R3	1470	1241	1213	1178	1059	576			1x104	10000	9.21034	1206	25.2389	0.0209277
	Average	1479.67	1244.33	1206	1180	1043	574.333			4x104	40000	10.5966	1244.33	55.0757	0.0442612
	Desv.	28.746	55.0757	25.2389	15.0997	15.0997	15.5671			2x105	200000	12.2061	1479.67	28.746	0.0194274
															0.022378
N2	Copies	2x105	4x104	1x104	2.5x103	625	Negative			Copies			RFU	Desv
	R1	1370	1369	1317	1360	1335	551			Negative			558.333	6.65833	0.0119254
	R2	1445	1376	1362	1327	1338	564			625			1315	37.2693	0.0283417
	R3	1428	1326	1356	1299	1272	560			2.5x103			1328.67	30.5341	0.022981
	Average	1414.33	1357	1345	1328.67	1315	558.333			1x104			1345	24.4336	0.0181662
	Desv.	39.3234	27.074	24.4336	30.5341	37.2693	6.65833			4x104			1357	27.074	0.0199513
										2x105			1414.33	39.3234	0.0278035
															0.0234488
N3	Copies	2x105	4x104	1x104	2.5x103	625	Negative			Copies			RFU	Desv
	R1	1602	1552	1349	1293	1173	589			Negative			520	70.0214	0.134657
	R2	1592	1594	1407	1311	1172	522			625			1176	6.08276	0.00517242
	R3	1557	1586	1382	1284	1183	449			2.5x103			1296	13.7477	0.0106078
	Average	1583.67	1577.33	1379.33	1296	1176	520			1x104			1379.33	29.0918	0.0210912
	Desv.	23.6291	22.301	29.0918	13.7477	6.08276	70.0214			4x104			1577.33	22.301	0.0141384
										2x105			1583.67	23.6291	0.0149205
															0.0131861
															0.0257289
										ln	AUF	ln (AUF)	AUF-AUFo	ln (AUF)
									1	0	574.333	6.35321	0	#NUM!
									625	6.43775	1043	6.94986	468.667	6.14989	N3
									2500	7.82405	1180	7.07327	605.667	6.40633
									10000	9.21034	1206	7.09506	631.667	6.44836
									40000	10.5966	1244.33	7.12636	670	6.50728
									200000	12.2061	1479.67	7.29957	905.333	6.8083
										ln		ln (AUF)
									1	0	558.333	6.32496
									625	6.43775	1315	7.18159
									2500	7.82405	1328.67	7.19193
									10000	9.21034	1345	7.20415
									40000	10.5966	1357	7.21303
									200000	12.2061	1414.33	7.25441
										ln		ln (AUF)	AUF-AUFo	ln (AUF)
									1	0	520	6.25383	0	#NUM!
									625	6.43775	1176	7.06987	656	6.48616
									2500	7.82405	1296	7.16704	776	6.65415
									10000	9.21034	1379.33	7.22936	859.333	6.75616
									40000	10.5966	1577.33	7.36349	1057.33	6.96351
									200000	12.2061	1583.67	7.3675	1063.67	6.96948

## Sheet: Real time
	Cycle	RFU	ln
	0	727	6.58893
	1	938	6.84375
	5	1050	6.95655
	10	1142	7.04054
	15	1205	7.09423
	20	1368	7.22111
	25	1394	7.23993
	30	1440	7.2724
	Negative	727	6.58893

## Sheet: N1-N2
Software Version	2.07.17
Experiment File Path:	C:\Users\AnaGabriela\Documents\EGG\Kobe\3er.xpt
Protocol File Path:
Plate Number	Plate 1
Date	2020-03-24
Time	15:56:55
Reader Type:	Synergy HT
Reader Serial Number:	201449
Reading Type	Reader
Procedure Details
Plate Type	96 WELL PLATE
Shake	Medium, 0:10 (MM:SS)
Read	Fluorescence Endpoint
	A1..F6
	Filter Set 1
	Excitation: 485/20, Emission: 528/20
	Optics: Top, Gain: 50
	Filter Set 2
	Excitation: 485/20, Emission: 528/20
	Optics: Top, Gain: 75
	Read Speed: Normal
	Read Height: 1 mm
Results
Actual Temperature:	24.6
Actual Temperature:	24.6
		1	2	3	4	5	6	7	8	9	10	11	12
N1	A	66	53	54	53	45	21							485/20,528/20
		1457	1191	1227	1196	1029	558							485/20,528/20[2]
	B	74	61	56	55	48	24							485/20,528/20
		1512	1301	1178	1166	1041	589							485/20,528/20[2]
	C	71	60	59	57	51	27							485/20,528/20
		1470	1241	1213	1178	1059	576							485/20,528/20[2]
N2	D	68	69	65	67	66	23							485/20,528/20
		1370	1369	1317	1360	1335	551							485/20,528/20[2]
	E	71	69	68	66	66	24							485/20,528/20
		1445	1376	1362	1327	1338	564							485/20,528/20[2]
	F	72	67	68	65	65	24							485/20,528/20
		1428	1326	1356	1299	1272	560							485/20,528/20[2]
	G													485/20,528/20
														485/20,528/20[2]
	H													485/20,528/20
														485/20,528/20[2]

## Sheet: N3
Software Version	2.07.17
Experiment File Path:	C:\Users\AnaGabriela\Documents\EGG\Kobe\2do.xpt
Protocol File Path:
Plate Number	Plate 1
Date	2020-03-24
Time	13:38:42
Reader Type:	Synergy HT
Reader Serial Number:	201449
Reading Type	Reader
Procedure Details
Plate Type	96 WELL PLATE
Shake	Medium, 0:07 (MM:SS)
Read	Fluorescence Endpoint
	F1..H7
	Filter Set 1
	Excitation: 485/20, Emission: 528/20
	Optics: Top, Gain: 50
	Filter Set 2
	Excitation: 485/20, Emission: 528/20
	Optics: Top, Gain: 75
	Read Speed: Normal
	Read Height: 1 mm
Results
Actual Temperature:	24.8
Actual Temperature:	24.8
		1	2	3	4	5	6	7	8	9	10	11	12
	A													485/20,528/20
														485/20,528/20[2]
	B													485/20,528/20
														485/20,528/20[2]
	C													485/20,528/20
														485/20,528/20[2]
	D													485/20,528/20
														485/20,528/20[2]
	E													485/20,528/20
														485/20,528/20[2]
	F	73	68	61	57	53	22							485/20,528/20
		1602	1552	1349	1293	1173	589							485/20,528/20[2]
	G	78	78	67	62	54	19							485/20,528/20
		1592	1594	1407	1311	1172	522							485/20,528/20[2]
	H	78	76	68	62	57	19							485/20,528/20
		1557	1586	1382	1284	1183	449							485/20,528/20[2]

## Sheet: Real time datos
Software Version	2.07.17
Experiment File Path:	C:\Users\AnaGabriela\Documents\EGG\Kobe\real time.xpt
Protocol File Path:
Plate Number	Plate 2
Date	2020-03-24
Time	18:18:46
Reader Type:	Synergy HT
Reader Serial Number:	201449
Reading Type	Reader
Procedure Details
Plate Type	96 WELL PLATE
Shake	Medium, 0:10 (MM:SS)
Read	Fluorescence Endpoint
	H1..H8
	Filter Set 1
	Excitation: 485/20, Emission: 528/20
	Optics: Top, Gain: 50
	Filter Set 2
	Excitation: 485/20, Emission: 528/20
	Optics: Top, Gain: 75
	Read Speed: Normal
	Read Height: 1 mm
Results
Actual Temperature:	26.7
Actual Temperature:	26.7
		1	2	3	4	5	6	7	8	9	10	11	12
	A													485/20,528/20
														485/20,528/20[2]
	B													485/20,528/20
														485/20,528/20[2]
	C													485/20,528/20
														485/20,528/20[2]
	D													485/20,528/20
														485/20,528/20[2]
	E													485/20,528/20
														485/20,528/20[2]
	F													485/20,528/20
														485/20,528/20[2]
	G													485/20,528/20
														485/20,528/20[2]
	H	64	63	61	53	52	48	40	31					485/20,528/20
		1440	1394	1368	1205	1142	1050	938	727					485/20,528/20[2]
